# Supplementary material for: Intravirion DNA Can Access the Space Occupied by the Bacteriophage P22 Ejection Proteins
Source: Viruses. 2021 Jul 30;13(8):1504. doi: 10.3390/v13081504 (PMC8402733; doi:10.3390/v13081504)
Supplement: Supplementary file 1 [file viruses-13-01504-s001.zip]

Archive with 1 entries (1 files):
- viruses-1302563-supplementary.pdf
